# Supplementary material for: Serum Metabolomic Alteration in Rats with Osteoarthritis Treated with Palm Tocotrienol-Rich Fraction Alone or in Combination with Glucosamine Sulphate
Source: Life (Basel). 2023 Dec 15;13(12):2343. doi: 10.3390/life13122343 (PMC10744932; doi:10.3390/life13122343)
Supplement: Supplementary file 1 [file life-13-02343-s001.zip]

Archive with 7 entries (7 files):
- S1. OC-SC.pdf
- S2. OG-OC.pdf
- S3. OT-OC.pdf
- S4. OGT-OC.pdf
- S5. OT-OG.pdf
- S6. OGT-OG.pdf
- S7. OGT-OT.pdf
